# Supplementary material for: Susceptibility of mosquito vectors of the city of Praia, Cabo Verde, to Temephos and Bacillus thuringiensis var israelensis
Source: PLoS One. 2020 Jun 10;15(6):e0234242. doi: 10.1371/journal.pone.0234242 (PMC7286513; doi:10.1371/journal.pone.0234242)
Supplement: S1 Data — (XLSX) [file pone.0234242.s001.xlsx]

## Sheet: Bti Bioassay 1
Bioassay Aedes aegypti			Data:	2017-08-15	12:30:00
Control (200 ml dechlorinated water + 40 Aedes aegypti larvae L3 + 0,005 g fish food)
		Total Larvae	Dead Larvae	Live Larvae	Live pupae	% dead Larvae	% live larvae			pH	Temperature (°C)	Salinity (ppm)	TDS (ppm)	Condutivity (µS)
0 hours	Replica_1	40	0	40	0	0	100		0 hours	7.35	25.9333	188	269.333	378.333
	Replica_2	40	0	40	0	0	100		24 hours	6.85	25.2	247	355.667	497.333
	Replica_3	40	0	40	0	0	100
24 hours	Replica_1	40	0	40	0	0	100
	Replica_2	40	0	40	0	0	100
	Replica_3	40	0	40	0	0	100
						0
Bti_minimum (200 ml dechlorinated water + 40 Aedes aegypti larvae L3 + 0,005 g fish food + 0,0049 g Bti)
		Total Larvae	Dead Larvae	Live Larvae	Live pupae	% dead Larvae	% live Larvae			pH	Temperature (°C)	Salinity (ppm)	TDS (ppm)	Conductivity (µS)
0 hours	Replica_1	40	0	40	0	0	100		0 hours	7.06667	26.1	188.667	271	379.667
	Replica_2	40	0	40	0	0	100		24 hours	7.01	24.9333	248	353.333	495.667
	Replica_3	40	0	40	0	0	100
24 hours	Replica_1	40	40	0	0	100	0
	Replica_2	40	40	0	0	100	0
	Replica_3	40	40	0	0	100	0
Bti_intermediate 1 (200 ml dechlorinates water + 40 Aedes aegypti larvae L3 + 0,005 g fish food + 0,0113 g Bti)
		Total Larvae	Dead Larvae	Live Larvae	Live pupae	% Dead Larvae	% Live larvae			pH	Temperature (°C)	Salinity (ppm)	TDS (ppm)	Condutivity (µS)
0 hours	Replica_1	40	0	40	0	0	100		0 hours	6.88	26.2	199.667	286	399.667
	Replica_2	40	0	40	0	0	100		24 hours	7.40667	24.5333	262	373.333	524.667
	Replica_3	40	0	40	0	0	100
24 hours	Replica_1	40	40	0	0	100	0
	Replica_2	40	39	1	0	97.5	2.5
	Replica_3	40	40	0	0	100	0
						99.1667
Bti_intermediate 2 (200 ml dechlorinated water + 40 Aedes aegypti larvae L3 + 0,005 g fish food + 0,0178 g Bti)
		Total Larvae	Dead Larvae	Live Larvae	Live pupae	% Dead larvae	% Live larvae			pH	Temperature (°C)	Salinity (ppm)	TDS (ppm)	Condutivity (µS)
0 hours	Replica_1	40	0	40	0	0	100		0 hours	6.83667	26.15	199	285	400.667
	Replica_2	40	0	40	0	0	100		24 hours	7.71333	24.5333	263	375	527
	Replica_3	40	0	40	0	0	100
24 hours	Replica_1	40	40	0	0	100	0
	Replica_2	40	40	0	0	100	0
	Replica_3	40	40	0	0	100	0
Bti_maximum (200 ml dechlorinated water + 40 Aedes aegypti larvae L3 + 0,005 g fish food + 0,0243 g Bti)
		Total Larvae	Dead Larvae	Live Larvae	Live pupae	% Dead larvae	% live Larvae			pH	Temperature (°C)	Salinity (ppm)	TDS (ppm)	Condutivity (µS)
0 horas	Replica_1	40	0	40	0	0	100		0 hours	6.82	26.4	198	284	399
	Replica_2	40	0	40	0	0	100		24 hours	7.81	24.9	267	381	534
	Replica_3	40	0	40	0	0	100
24 horas	Replica_1	40	40	0	0	100	0
	Replica_2	40	40	0	0	100	0
	Replica_3	40	40	0	0	100	0
Bioassay Anopheles spp.			Data:	2017-07-26	19:30:00
				Control (200 ml dechlorinated water + 40 Anopheles spp. larvae L3 + 0,005 g fish food)
		Total Larvae	Dead larvae	Live Larvae	Live pupae	% Dead Larvae	% Live Larvae			pH	Temperature (°C)	Salinity (ppm)	TDS (ppm)	Condutivity (µS)
0 hours	Replica_1	40	0	40	0	0	100		0 hours	7.21	24.5	202.15	257	410
	Replica_2	40	0	40	0	0	100		24 hours	6.92	22.3667	278.667	399.667	564
	Replica_3	40	0	40	0	0	100
24 hours	Replica_1	35	0	35	5	0	100
	Replica_2	39	0	39	1	0	100
	Replica_3	36	0	36	4	0	100
				Bti_minimum (200 ml dechlorinated water + 40 Anopheles spp. larvae L3 + 0,005 g fish food + 0,0049 g Bti)
		Total Larvae	Dead Larvae	Live Larvae	Live pupae	% dead larvae	% live larvae			pH	Temperature (°C)	Salinity (ppm)	TDS (ppm)	Condutivity (µS)
0 hours	Replica_1	40	0	40	0	0	100		0 horas	7.33	23.9	198.6	232.4	x
	Replica_2	40	0	40	0	0	100		24 horas	6.77333	22.7	278	396.333	558.667
	Replica_3	40	0	40	0	0	100
24 hours	Replica_1	40	40	0	0	100	0
	Replica_2	40	40	0	0	100	0
	Replica_3	40	40	0	0	100	0
				Bti_intermediate 1 (200 ml dechlorinated water + 40 Anopheles spp. larvae L3 + 0,005 g fish food + 0,0113 g Bti)
		Total Larvae	Dead Larvae	Live Larvae	Live pupae	% Dead Larvae	% Live Larvae			pH	Temperature (°C)	Salinity (ppm)	TDS (ppm)	Condutivity (µS)
0 hours	Replica_1	40	0	40	0	0	100		0 hours	7.53	24.3	205	253.33	409
	Replica_2	40	0	40	0	0	100		24 hours	6.9	22.6333	290.333	413.667	583.667
	Replica_3	40	0	40	0	0	100
24 hours	Replica_1	40	40	0	0	100	0
	Replica_2	39	39	0	1	100	0
	Replica_3	40	40	0	0	100	0
				Bti_intermediate 2 (200 ml dechlorinated water + 40 Anopheles spp. larvae L3 + 0,005 g fish food + 0,0178 g Bti)
		Total Larvae	Dead Larvae	Live Larvae	Live pupae	% Dead Larvae	% Live Larvae			pH	Temperature (°C)	Salinity (ppm)	TDS (ppm)	Condutivity (µS)
0 hours	Replica_1	40	0	40	0	0	100		0 hours	7.62	24.5	217	232	435
	Replica_2	40	0	40	0	0	100		24 hours	7.06667	25.1333	299.333	426.667	600.333
	Replica_3	40	0	40	0	0	100
24 hours	Replica_1	39	39	0	1	100	0
	Replica_2	40	40	0	0	100	0
	Replica_3	40	40	0	0	100	0
				m
		Total Larvae	Dead Larvae	Live Larvae	live pupae	% dead larvae	% live larvae			pH	k	Salinity (ppm)	TDS (ppm)	Condutivity (µS)
0 hours	Replica_1	40	0	40	0	0	100		0 hours	7.43	24.6	243	251	457
	Replica_2	40	0	40	0	0	100		24 hours	6.93333	23.1	320.333	455.333	640.667
	Replica_3	40	0	40	0	0	100
24 hours	Replica_1	39	39	0	1	100	0
	Replica_2	39	39	0	1	100	0
	Replica_3	40	40	0	0	100	0
Bioassay Culex pipiens sl.			Data:	2017-09-04	18:30:00
				Control (200 ml dechlorinated water + 40 Culex pipiens sl. larvae L3 + 0,005 g fish food)
		Total Larvae	Dead Larvae	Live Larvae	Live pupae	% Dead Larvae	% Live Larvae			pH	Temperature (°C)	Salinity (ppm)	TDS (ppm)	Condutivity (µS)
0 hours	Replica_1	40	0	40	0	0	100		0 hours	7.70333	24.8667	187.667	270	382.333
	Replica_2	40	0	40	0	0	100		24 hours	7.51667	25.1	195.667	280.667	397
	Replica_3	40	0	40	0	0	100
24 hours	Replica_1	40	3	37	0	7.5	92.5
	Replica_2	40	0	40	0	0	100
	Replica_3	40	0	40	0	0	100
						2.5
				Bti_minimum (200 ml dechlorinated water + 40 Culex pipiens sl. larvae L3 + 0,005 g fish food + 0,0049 g Bti)
		Total Larvae	Dead Larvae	Live Larvae	Live pupae	% Dead Larvae	% Live Larvae			pH	Temperature (°C)	Salinity (ppm)	TDS (ppm)	Condutivity (µS)
0 hours	Replica_1	40	0	40	0	0	100		0 hours	7.68667	25.1	196.667	281.667	394.667
	Replica_2	40	0	40	0	0	100		24 hours	7.36333	25.9667	209.667	298.333	419
	Replica_3	40	0	40	0	0	100
24 hours	Replica_1	40	39	1	0	97.5	2.5
	Replica_2	40	40	0	0	100	0
	Replica_3	40	40	0	0	100	0
						99.1667
				Bti_intermediate 1 (200 ml dechlorinated water + 40 Culex pipiens sl. larvae L3 + 0,005 g fish food + 0,0113 g Bti)
		Total Larvae	Dead Larvae	Food Larvae	Live pupae	% Dead larvae	% Live Larvae			pH	Temperature (°C)	Salinity (ppm)	TDS (ppm)	Condutivity (µS)
0 hours	Replica_1	40	0	40	0	0	100		0 hours	7.7	25.0667	194.6	280.667	384.667
	Replica_2	40	0	40	0	0	100		24 hours	7.58667	25.9667	203.333	290	407.333
	Replica_3	40	0	40	0	0	100
24 hours	Replica_1	40	40	0	0	100	0
	Replica_2	40	40	0	0	100	0
	Replica_3	40	40	0	0	100	0
				Bti_intermediate 2 (200 ml dechlorinated water + 40 Culex pipiens sl. larvae L3 + 0,005 g fish food + 0,0178 g Bti)
		Total Larvae	Dead Larvae	Live Larvae	Live pupae	% dead larvae	% live larvae			pH	Temperature (°C)	Salinidaty (ppm)	TDS (ppm)	Condutivity (µS)
0 hours	Replica_1	40	0	40	0	0	100		0 hours	7.89667	25.0667	194.667	276.667	388.667
	Replica_2	40	0	40	0	0	100		24 hours	7.27333	26.0667	201.667	289.667	407
	Replica_3	40	0	40	0	0	100
24 hours	Replica_1	40	40	0	0	100	0
	Replica_2	40	40	0	0	100	0
	Replica_3	40	40	0	0	100	0
				Bti_máxima (200 ml água desclorada + 40 larvas Culex L3 + 0,005 g comida peixe + 0,0243 g Bti)
		Total Larvae	Dead Larvae	Live Larvae	Live pupae	% Dead Larvae	% Live Larvae			pH	Temperature (°C)	Salinity (ppm)	TDS (ppm)	Conductivity (µS)
0 hours	Replica_1	40	0	40	0	0	100		0 hours	7.84333	25.0333	204.333	287.667	409.667
	Replica_2	40	0	40	0	0	100		24 hours	7.23667	26.0333	216	308.333	433.333
	Replica_3	40	0	40	0	0	100
24 hours	Replica_1	40	40	0	0	100	0
	Replica_2	40	40	0	0	100	0
	Replica_3	40	40	0	0	100	0

## Sheet: Bti Bioassay 2
Bioassay Aedes aegypti			Data:	2017-09-01	08:00:00
Control (200 ml dechlorinated water + 40 Aedes aegypti larvae L3 + 0,005 g fish food)
		Total Larvae	Dead Larvae	Live Larvae	Live pupae	% Dead Larvae	% Live larvae			pH	Temperature (°C)	Salinity (ppm)	TDS (ppm)	Condutivity (µS)
0 hours	Replica_1	40	0	40	0	0	100		0 hours	7.35	25.9333	188	269.333	378.333
	Replica_2	40	0	40	0	0	100		24 hours	6.85	25.2	247	355.667	497.333
	Replica_3	40	0	40	0	0	100
24 hours	Replica_1	40	0	40	0	0	100
	Replica_2	40	0	40	0	0	100
	Replica_3	40	0	40	0	0	100
Bti_minimum (200 ml dechlorinated water + 40 Aedes aegypti larvae L3 + 0,005 g fish food + 0,0049 g Bti)
		Total Larvae	Dead Larvae	Live Larvae	Live pupae	% Dead Larvae	% Live Larvae			pH	Temperature (°C)	Salinity (ppm)	TDS (ppm)	Conductivity (µS)
0 hours	Replica_1	40	0	40	0	0	100		0 hours	7.06667	26.1	188.667	271	379.667
	Replica_2	40	0	40	0	0	100		24 hours	7.01	24.9333	248	353.333	495.667
	Replica_3	40	0	40	0	0	100
24 hours	Replica_1	40	40	0	0	100	0
	Replica_2	40	39	1	0	97.5	2.5
	Replica_3	40	40	0	0	100	0
						99.1667
Bti_intermediate 1 (200 ml dechlorinated water + 40 Aedes aegypti larvae L3 + 0,005 g fish food + 0,0113 g Bti)
		Total Larvae	Dead Larvae	Live Larvae	Live pupae	% dead larvae	% live larvae			pH	Temperature (°C)	Salinity(ppm)	TDS (ppm)	Conductivity (µS)
0 hours	Replica_1	40	0	40	0	0	100		0 hours	6.88	26.2	199.667	286	399.667
	Replica_2	40	0	40	0	0	100		24 hours	7.40667	24.5333	262	373.333	524.667
	Replica_3	40	0	40	0	0	100
24 hours	Replica_1	40	40	0	0	100	0
	Replica_2	40	40	0	0	100	0
	Replica_3	40	40	0	0	100	0
Bti_intermediate 2 (200 ml dechlorinated water + 40 Aedes aegypti larvae L3 + 0,005 g fish food + 0,0178 g Bti)
		Total Larvae	Dead Larvae	Live Larvae	Live pupae	% Dead Larvae	% Live Larvae			pH	Temperature (°C)	Salinity (ppm)	TDS (ppm)	Conductivity (µS)
0 hours	Replica_1	40	0	40	0	0	100		0 hours	6.83667	26.15	199	285	400.667
	Replica_2	40	0	40	0	0	100		24 hours	7.71333	24.5333	263	375	527
	Replica_3	40	0	40	0	0	100
24 hours	Replica_1	40	40	0	0	100	0
	Replica_2	40	40	0	0	100	0
	Replica_3	40	40	0	0	100	0
Bti_maximum (200 ml dechlorinated water + 40 Aedes aegypti larvae L3 + 0,005 g fish food + 0,0243 g Bti)
		Total Larvae	Dead Larvae	Live Larvae	Live pupae	% Dead larvae	% Live larvae			pH	Temperature (°C)	Salinity (ppm)	TDS (ppm)	Conductivity (µS)
0 hours	Replica_1	40	0	40	0	0	100		0 hours	6.82	26.4	198	284	399
	Replica_2	40	0	40	0	0	100		24 hours	7.81	24.9	267	381	534
	Replica_3	40	0	40	0	0	100
24 hours	Replica_1	40	40	0	0	100	0
	Replica_2	40	40	0	0	100	0
	Replica_3	40	40	0	0	100	0
Bioassay Anopheles spp.			Data:	2017-08-17	13:00:00
				Control (200 ml dechlorinated water + 40 Anopheles spp. larvae L3 + 0,005 g fish food)
		Total Larvae	Dead Larvae	Live larvae	Live pupae	% Dead Larvae	% Live Larvae			pH	Temperature (°C)	Salinity (ppm)	TDS (ppm)	Conductivity (µS)
0 hours	Replica_1	40	0	40	0	0	100		0 hours	7.01876	26.4667	243	464	569.667
	Replica_2	40	0	40	0	0	100		24 hours	7.55667	26.2667	360	508.333	715.333
	Replica_3	40	0	40	0	0	100
24 hours	Replica_1	26	0	26	14	0	100
	Replica_2	21	0	21	19	0	100
	Replica_3	21	0	21	19	0	100
				Bti_minimum (200 ml dechlorinated water + 40 Anopheles spp. larvae L3 + 0,005 g fish food + 0,0049 g Bti)
		Total Larvae	Dead Larvae	Live Larvae	Live pupae	% Dead Larvae	% Live larvae			pH	Temperature (°C)	Salinity (ppm)	TDS (ppm)	Conductivity (µS)
0 hours	Replica_1	40	0	40	0	0	100		0 hours	7.535	25.8	262	371	524
	Replica_2	40	0	40	0	0	100		24 hours	6.81	26.4	325.5	461	648.5
	Replica_3	40	0	40	0	0	100
24 hours	Replica_1	39	39	0	1	100	0
	Replica_2	38	38	0	2	100	0
	Replica_3	40	40	0	0	100	0
				Bti_intermediate 1 (200 ml dechlorinated water + 40 Anopheles spp. larvae L3 + 0,005 g fish food + 0,0113 g Bti)
		Total Larvae	Dead Larvae	Live Larvae	Live pupae	% Dead Larvae	% Live larvae			pH	Temperature (°C)	Salinity (ppm)	TDS (ppm)	Conductivity (µS)
0 hours	Replica_1	40	0	40	0	0	100		0 hours	7.36	25.55	292	415	585.5
	Replica_2	40	0	40	0	0	100		24 hours	6.67	26.25	354	498	697.5
	Replica_3	40	0	40	0	0	100
24 hours	Replica_1	40	40	0	0	100	0
	Replica_2	38	38	0	2	100	0
	Replica_3	40	40	0	0	100	0
				Bti_intermediate 2 (200 ml dechlorinated water + 40 Anopheles spp. larvae L3 + 0,005 g fish food + 0,0178 g Bti)
		Larvae Total	Dead Larvae	Live Larvae	Live pupae	% Dead Larvae	% Live larvae			pH	Temperature (°C)	Salinity (ppm)	TDS (ppm)	Conductivity(µS)
0 hours	Replica_1	40	0	40	0	0	100		0 hours	7.62	25.8	219	313	438
	Replica_2	40	0	40	0	0	100		24 hours	7.26	26.4	261	372	521
	Replica_3	40	0	40	0	0	100
24 horurs	Replica_1	36	36	0	4	100	0
	Replica_2	40	40	0	0	100	0
	Replica_3	40	40	0	0	100	0
				Bti_maximum (200 ml dechlorinated water + 40 Anopheles spp. larvae L3 + 0,005 g fish food + 0,0243 g Bti)
		Total Larvae	Dead Larvae	Live Larvae	Live pupae	% Dead Larvae	% Live Larvae			pH	Temperature (°C)	Salinidade (ppm)	TDS (ppm)	Condutividade (µS)
0 hours	Replica_1	40	0	40	0	0	100		0 hours	7.53	25.3	223	301	421
	Replica_2	40	0	40	0	0	100		24 hours	7.01	26.5	274	354	534
	Replica_3	40	0	40	0	0	100
24 hours	Replica_1	40	40	0	0	100	0
	Replica_2	40	40	0	0	100	0
	Replica_3	40	40	0	0	100	0
Bioassay Culex			Data:	2017-10-09
				Control (200 ml dechlorinated water + 40 Culex pipiens sl. larvae L3 + 0,005 g fish food)
		Total Larvae	Dead Larvae	Live Larvae	Live pupae	% Dead larvae	% Live larvae			pH	Temperature (°C)	Salinity (ppm)	TDS (ppm)	Conductivity (µS)
0 hours	Replica_1	40	0	40	0	0	100		0 hours	7.65	24.43	203.67	291.33	410
	Replica_2	40	0	40	0	0	100		24 hours	6.87	24.1	301.33	429.33	602.67
	Replica_3	40	0	40	0	0	100
24 hours	Replica_1	40	0	40	0	0	100
	Replica_2	40	2	38	0	5	95
	Replica_3	40	2	38	0	5	95
						3.33333
				Bti_minimum (200 ml dechlorinated water + 40 Culex pipiens sl. larvae L3 + 0,005 g fish food + 0,0049 g Bti)
		Total Larvae	dead Larvae	Live Larvae	Live pupae	% Dead Larvae	% Live larvae			pH	Temperature (°C)	Salinity (ppm)	TDS (ppm)	Conductivity (µS)
0 hours	Replica_1	40	0	40	0	0	100		0 hours	7.02	24.97	203	289.67	407
	Replica_2	40	0	40	0	0	100		24 hours	6.68	24.53	288.33	410.67	568
	Replica_3	40	0	40	0	0	100
24 hours	Replica_1	40	40	0	0	100	0
	Replica_2	40	40	0	0	100	0
	Replica_3	40	40	0	0	100	0
				Bti_intermediate 1 (200 ml dechlorinated water + 40 larvas Culex L3 + 0,005 g comida peixe + 0,0113 g Bti)
		total Larvae	Dead Larvae	Live Larvae	live pupae	% Dead Larvae	% Live larvae			pH	Temperature (°C)	Salinity (ppm)	TDS (ppm)	Conductivity (µS)
0 hours	Replica_1	40	0	40	0	0	100		0 hours	7.02	25	209.67	299.33	429.67
	Replica_2	40	0	40	0	0	100		24 hours	6.61	24.33	283	429	566.67
	Replica_3	40	0	40	0	0	100
24 hours	Replica_1	40	40	0	0	100	0
	Replica_2	40	40	0	0	100	0
	Replica_3	40	40	0	0	100	0
				Bti_intermediate 2 (200 ml dechlorinated water + 40 Culex pipiens sl. larvae L3 + 0,005 g fish food + 0,0178 g Bti)
		Total Larvae	Dead Larvae	Live Larvae	Live pupae	% Dead larvae	% Live larvae			pH	Temperature (°C)	Salinity (ppm)	TDS (ppm)	Conductivity (µS)
0 hours	Replica_1	40	0	40	0	0	100		0 hours	7.12	25.33	215	307.33	431.33
	Replica_2	40	0	40	0	0	100		24 hours	6.59	24.33	288.33	410.67	577.33
	Replica_3	40	0	40	0	0	100
24 hours	Replica_1	40	40	0	0	100	0
	Replica_2	40	40	0	0	100	0
	Replica_3	40	40	0	0	100	0
				Bti_maximum (200 ml dechlorinated water + 40 Culex pipiens sl. larvae L3 + 0,005 g fish food + 0,0243 g Bti)
		total Larvae	Dead Larvae	Live Larvae	Live pupae	% Dead Larvae	% Live larvae			pH	Temperature (°C)	Salinity (ppm)	TDS (ppm)	Conductivity (µS)
0 hours	Replica_1	40	0	40	0	0	100		0 hours	7.05	24.87	219.33	313.33	441
	Replica_2	40	0	40	0	0	100		24 hours	6.67	23.83	308.67	438.67	615.67
	Replica_3	40	0	40	0	0	100
24 hours	Replica_1	40	40	0	0	100	0
	Replica_2	40	40	0	0	100	0
	Replica_3	40	40	0	0	100	0

## Sheet: Temephos bioassay 1
Bioassay Aedes aegypti			Data:	2017-08-10	12:00:00
Control (200 ml dechlorinated water + 40 Aedes aegypti larvae L3 + 0,005 g fish food)
		Total Larvae	Dead Larvae	Live Larvae	Live pupae	% Dead larvae	% Live larvae			pH	Temperature (°C)	Salinity (ppm)	TDS (ppm)	Conductivity (µS)
0 hours	Replica_1	40	0	40	0	0	100		0 hours	7.78	26	188	264.333	375.667
	Replica_2	40	0	40	0	0	100		24 hours	7.05	26.4	233.667	333.333	468
	Replica_3	40	0	40	0	0	100
24 hours	Replica_1	40	3	37	0	7.5	92.5
	Replica_2	40	6	34	0	15	85
	Replica_3	40	0	40	0	0	100
			3			7.5
Temephos 1%, dose 0,25 mg/L (200 ml dechlorinated water + 40 Aedes aegypti larvae L3 + 0,005 g fish food + 0,0129 g temephos)
		total Larvae	Dead Larvae	Live Larvae	Live pupae	% DeadLarvae	% Live larvae			pH	Temperature (°C)	Salinity (ppm)	TDS (ppm)	Conductivity (µS)
0 hours	Replica_1	40	0	40	0	0	100		0 hours	7.34	25.9667	193	275.667	387.333
	Replica_2	40	0	40	0	0	100		24 hours	6.83333	26.2	232	331	465.333
	Replica_3	40	0	40	0	0	100
24 hours	Replica_1	40	39	1	0	97.5	2.5
	Replica_2	40	35	5	0	87.5	12.5		corrected mortality
	Replica_3	40	35	5	0	87.5	12.5		90.0901
			36.3333			90.8333
Temephos_1g/L (200 ml dechlorinated water + 40 Aedes aegypti larvae L3 + 0,005 g fish food+ 0,0200 g temephos)
		Total Larvae	Dead Larvae	live Larvae	Live pupae	% Dead Larvae	% Live Larvae			pH	Temperature (°C)	Salinity (ppm)	TDS (ppm)	Condutivity (µS)
0 hours	Replica_1	40	0	40	0	0	100		0 hours	7.26667	25.9	195	277.333	391
	Replica_2	40	0	40	0	0	100		24 hours	7.08	25.9	239.333	341.333	480.667
	Replica_3	40	0	40	0	0	100
24 hours	Replica_1	40	39	1	0	97.5	2.5
	Replica_2	40	37	3	0	92.5	7.5
	Replica_3	40	40	0	0	100	0		Corrected mortality
						96.6667			96.3964
Bioassay Anopheles spp.			Data:	2017-07-26	19:30:00
Control (200 ml dechlorinates water + 40 Anopheles sp. larvae L3 + 0,005 g fish food)
		Total Larvae	Dead Larvae	Live Larvae	Live pupae	% Dead Larvae	% Live larvae			pH	Temperature (°C)	Salinity (ppm)	TDS (ppm)	Conductivity(µS)
0 hours	Replica_1	40	0	40	0	0	100		0 hours	7.15	25.27	227	345.3	471.08
	Replica_2	40	0	40	0	0	100		24 hours	6.76333	24.3	321.333	456.333	645
	Replica_3	40	0	40	0	0	100
24 hours	Replica_1	39	0	39	1	0	100
	Replica_2	33	0	33	7	0	100
	Replica_3	38	0	38	2	0	100
Temephos_0,25 mg/L (200 ml dechlorinated water + 40 Anopheles spp larvae L3 + 0,005 g fish food + 0,0129 g temephos)
		Total Larvae	Dead Larvae	Live Larvae	Live pupae	% Dead Larvae	% Live larvae			pH	Temperature (°C)	Salinity (ppm)	TDS (ppm)	Conductivity (µS)
0 hours	Replica_1	40	0	40	0	0	100		0 hours	7.21	25.9	239.1	324.2	452.46
	Replica_2	40	0	40	0	0	100		24 hours	7.02667	24.2667	308.333	438.333	617.333
	Replica_3	40	0	40	0	0	100
24 hours	Replica_1	39	17	22	1	43.5897	56.4103
	Replica_2	31	12	19	9	38.7097	61.2903
	Replica_3	34	16	18	6	47.0588	52.9412
						43.1194
Temephos_1g/L (200 ml dechlorinated water + 40 Anopheles spp. larvae L3 + 0,005 g fishfood + 0,0200 g temephos)
		Total Larvae	Dead Larvae	Live Larvae	Live pupae	% Dead Larvae	% Live Larvae			pH	Temperature (°C)	Salinity (ppm)	TDS (ppm)	Conductivity (µS)
0 hours	Replica_1	40				0	0		0 hours	7.15	26	244.2	337.33	481.9
	Replica_2	40				0	0		24 hours	7.07	24.3	318.667	452	637.333
	Replica_3	40				0	0
24 hours	Replica_1	40	31	9	0	77.5	22.5
	Replica_2	38	23	15	2	60.5263	39.4737
	Replica_3	40	40	0	0	100	0
						79.3421
Bioassay Culex pipiens sl.			Data:	2017-09-09	18:00:00		HR= 76%
			Control (200 ml dechlorinated water + 40 Culex pipiens sl. larvae L3 + 0,005 g fish food)
		Total Larvae	Dead Larvae	Live Larvae	Live pupae	% Dead Larvae	% Live larvae			pH	Temperature (°C)	Salinity (ppm)	TDS (ppm)	Conductivity (µS)
0 hours	Replica_1	40	0	40	0	0	100		0 hours	7.65	24.4333	203.667	291.333	410
	Replica_2	40	0	40	0	0	100		24 hours	6.87	24.1	301.333	429.333	602.667
	Replica_3	40	0	40	0	0	100
24 hours	Replica_1	40	0	40	0	0	100
	Replica_2	40	2	38	0	5	95
	Replica_3	40	2	38	0	5	95
						3.33333
			Temephos_0,25 mg/L (200 ml dechlorinated water + 40 Culex pipiens larvae L3 + 0,005 g fish food + 0,0129 g temephos)
		Total Larvae	Dead Larvae	Live Larvae	Live pupae	% Dead larvae	% live larvae			pH	Temperature (°C)	Salinity (ppm)	TDS (ppm)	Conductivity (µS)
0 hours	Replica_1	40	0	40	0	0	100		0 hours	7.31	24.6	197.667	283	397.667
	Replica_2	40	0	40	0	0	100		24 hours	6.80667	24.5	285.333	406	570.667
	Replica_3	40	0	40	0	0	100
24 hours	Replica_1	40	30	10	0	75	25
	Replica_2	40	32	8	0	80	20
	Replica_3	40	36	4	0	90	10
						81.6667
Temephos_1g/L (200 ml dechlorinated water + 40 Culex pipiens sl. larvae L3 + 0,005 g fish food + 0,0200 g temephos)
		Total Larvae	Dead Larvae	Live Larvae	Live pupae	% Dead Larvae	% Live larvae			pH	Temperature (°C)	Salinity (ppm)	TDS (ppm)	Conductivity (µS)
0 hours	Replica_1	40	0	40	0	0	100		0 hours	7.39333	24.7	192	275	386.667
	Replica_2	40	0	40	0	0	100		24 hours	7.535	24.15	205	293.5	411
	Replica_3	40	0	40	0	0	100
24 hours	Replica_1	40	39	1	0	97.5	2.5
	Replica_2	40	37	3	0	92.5	7.5
	Replica_3	40	39	1	0	97.5	2.5
						95.8333

## Sheet: Temephos bioassay 2
Bioassay Aedes aegypti			Data:	2017-09-01	08:00:00
Control (200 ml dechlorinated water + 40 Aedes aegypti larvae L3 + 0,005 g fish food)
		Total Larvae	Dead Larvae	Live Larvae	live pupae	% Dead Larvae	% Live larvae			pH	Temperature (°C)	Salinity (ppm)	TDS (ppm)	Condutivity (µS)
0 hours	Replica_1	40	0	40	0	0	100		0 hours	7.06	25.46	182.66	260.67	365.67
	Replica_2	40	0	40	0	0	100		24 hours	7.42	25.17	207	295.33	415
	Replica_3	40	0	40	0	0	100
24 hours	Replica_1	40	3	37	0	7.5	92.5
	Replica_2	40	1	39	0	2.5	97.5
	Replica_3	40	0	40	0	0	100
						3.33333
Temephos_0,25mg/L (200 ml dechlorinated water + 40 Aedes aegypti larvae L3 + 0,005 g fish food + 0,0129 g temephos)
		Total Larvae	Dead Larvae	Live Larvae	Live pupae	% Dead Larvae	% Live Larvae			pH	Temperature (°C)	Salinity (ppm)	TDS (ppm)	Condutivity (µS)
0 hours	Replica_1	40	0	40	0	0	100		0 hours	7.73	25.13	189.67	271.67	380
	Replica_2	40	0	40	0	0	100		24 hours	6.99	24.8	214.33	305.33	428.67
	Replica_3	40	0	40	0	0	100
24 hours	Replica_1	40	30	10	0	75	25
	Replica_2	40	40	0	0	100	0
	Replica_3	40	40	0	0	100	0
						91.6667
Temephos_1g/L (200 ml dechlorinated water + 40 Aedes aegypti larvae L3 + 0,005 g fish food + 0,0200 g temephos)
		Total Larvae	Dead Larvae	Live Larvae	Live pupae	% dead larvae	% live larvae			pH	Temperature (°C)	Salinity (ppm)	TDS (ppm)	Conductivity (µS)
0 hours	Replica_1	40	0	40	0	0	100		0 hours	7.38	24.97	191.67	274.33	384
	Replica_2	40	0	40	0	0	100		24 hours	6.91	24.63	220	314.67	440.67
	Replica_3	40	0	40	0	0	100
24 hours	Replica_1	40	40	0	0	100	0
	Replica_2	40	40	0	0	100	0
	Replica_3	40	40	0	0	100	0
Bioassay Anopheles spp			Data:	2017-08-17	13:00:00
Control (200 ml dechlorinated water + 40 Anopheles spp larvae L3 + 0,005 g fish food)
		Total Larvae	Dead Larvae	Live Larvae	Live pupae	% Dead larvae	% Live larvae			pH	Temperature (°C)	Salinity (ppm)	TDS (ppm)	Conductivity (µS)
0 hours	Replica_1	40	0	40	0	0	100		0 hours	7.01876	26.4667	243	464	569.667
	Replica_2	40	0	40	0	0	100		24 hours	7.55667	26.2667	360	508.333	715.333
	Replica_3	40	0	40	0	0	100
24 hours	Replica_1	26	0	26	14	0	100
	Replica_2	21	0	21	19	0	100
	Replica_3	21	0	21	19	0	100
Temephos_o,25mg/L (200 ml dechlorinated water + 40 Anopheles spp. larvae L3 + 0,005 g fish food + 0,0129 g temephos)
		Larvas total	Larvas mortas	Larvas vivas	pupas vivas	% mortas	% vivas			pH	Temperature (°C)	Salinity (ppm)	TDS (ppm)	Condutivity (µS)
0 hours	Replica_1	40	0	40	0	0	100		0 hours	7.39	26.33	234.67	331.33	469
	Replica_2	40	0	40	0	0	100		24 hours	7.27	26.17	317.67	451.33	634.67
	Replica_3	40	0	40	0	0	100
24 hours	Replica_1	24	22	2	16	91.6667	8.33333
	Replica_2	18	6	12	22	33.3333	66.6667
	Replica_3	33	31	2	7	93.9394	6.06061
					15	72.9798
Temephos_1g/L (200 ml dechlorinated water + 40 Anopheles spp. larvae L3 + 0,005 g fish food + 0,0200 g temephos)
		Total Larvae	Dead Larvae	Live Larvae	Live pupae	% Dead Larvae	% Live Larvae			pH	Temperature (°C)	Salinity (ppm)	TDS (ppm)	Conductivity (µS)
0 hours	Replica_1	40	0	40	0	0	100		0 hours	7.32	26.3	242.33	343.33	482
	Replica_2	40	0	40	0	0	100		24 hours	7.1	26.03	297.33	444.67	624.67
	Replica_3	40	0	40	0	0	100
24 hours	Replica_1	22	10	12	18	45.4545	54.5455
	Replica_2	35	30	5	5	85.7143	14.2857
	Replica_3	28	20	8	12	71.4286	28.5714
					11.6667	67.5325
					13.3333
Bioassay Culex pipiens sl.			Data:	2017-10-21		HR= 83%
			Control (200 ml dechlorinated water + 40 Culex pipiens sl. larvae L3 + 0,005 g fish food)
		total Larvae	Dead Larvae	live Larvae	Live pupae	% Dead Larvae	% Live larvae			pH	Temperature (°C)	Salinity (ppm)	TDS (ppm)	Condutivity (µS)
0 hours	Replica_1	40	0	40	0	0	100		0 hours	7.30667	24.9667	197.667	282.333	397
	Replica_2	40	0	40	0	0	100		24 hours	6.99333	22.6667	238	340.667	478.333
	Replica_3	40	0	40	0	0	100
24 hours	Replica_1	40	0	40	0	0	100
	Replica_2	40	2	38	0	5	95
	Replica_3	39	0	39	1	0	100
						1.66667
			Temephos_0,25 mg/L (200 ml Dechlorinated water + 40 Culex pipiens sllarvaeL3 + 0,005 g fish food + 0,0129 g temephos)
		Total Larvae	Dead Larvae	Live Larvae	Live pupae	% Dead Larvae	% Live larvae			pH	Temperature (°C)	Salinity (ppm)	TDS (ppm)	Condutivity (µS)
0 hours	Replica_1	40	0	40	0	0	100		0 hours	7.17333	24.8333	198	283.667	398.667
	Replica_2	40	0	40	0	0	100		24 hours	7.12	22.6	242.333	346.333	483.667
	Replica_3	40	0	40	0	0	100
24 hours	Replica_1	40	32	8	0	80	20
	Replica_2	40	30	10	0	75	25
	Replica_3	40	31	9	0	77.5	22.5
						77.5
Temephos_1g/L (200 ml dechlorinated water + 40 Culex pipiens larvae L3 + 0,005 g fish food + 0,0200 g temephos)
		Total Larvae	Dead Larvae	Live Larvae	Live pupae	% Dead Larvae	% Live larvae			pH	Temperature (°C)	Salinity (ppm)	TDS (ppm)	Condutivity (µS)
0 hours	Replica_1	40	0	40	0	0	100		0 hours	7.19667	24.7333	201.667	289	406.333
	Replica_2	40	0	40	0	0	100		24 hours	7.26	22.7333	249	356	502
	Replica_3	40	0	40	0	0	100
24 hours	Replica_1	40	37	3	0	92.5	7.5
	Replica_2	40	36	4	0	90	10
	Replica_3	40	35	5	0	87.5	12.5
						90

## Sheet: Localities final
Dose	AGT	Várzea
Control	10	0.83
Aplication	56.03	34.17
	Mosquitos Total
	Wild		Temephos 1% Resistance
	An. gambiae arabiensis	An. pretoriensis	An. gambiae arabiensis	An. pretoriensis
Varzea	234	0	43	0
AGT	328	137	65	25
	465	90
	0.705376	0.294624	0.722222	0.277778
		Temephos 0,25mg/L	Temephos 1mg/L	Bti minimum dose
	Aedes aegypti	90.9	98.2	96.6
	Culex pipiens sl.	79.6	92.9	100
	Anopheles spp.	43.1	69.1	100

## Sheet: Temephos FINAL
Temephos Aedes aegypti
	Mortality
Dose	Bioassay 1	Bioassay 2	Average	Sample standard deviation	Standard error	confidence interval
Control	7.5	3.3	5.4	2.96985	0.191703
0,25 mg/L	90.1	91.67	90.885	1.11016	0.0716604	90.7445	91.0255
1 mg/L	96.4	100	98.2	2.54558	0.164317	97.8779	98.5221
				240
Temephos Culex pipiens sl.
	Mortality
Dose	Bioassay 1	Bioassay 2	Average	Sample standard deviation	standard error	intervalo de confiança 95%
Control	3.3	1.67	2.485	1.15258	0.074399	2.33918	2.63082
0,25 mg/L	81.7	77.5	79.6	2.96985	0.191703	79.2243	79.9757
1 mg/L	95.8	90	92.9	4.10122	0.264733	92.3811	93.4189
Temephos Anopheles spp.
	Mortality
Dose	Bioassay 1	Bioassay 3	Average	Sample standard deviatio	erro padrão
Control	0	3.75	1.87	2.65165	0.242061
0,25 mg/L	79.34	58.9	69	14.4533	1.3194
1 mg/L	43.1
				120
	Control	1 mg/L
Bioassay 1	0	79.3
Bioassay 3	3.75	58.9
Average	1.87	69
Dose	Bioassay 1	bioassay 2	Bioassay 3	Average
Control	0	0	0	0
0,25 mg/L	100	100	100	100
1 mg/L	100	100	100	100
Control	0
0,25 mg/L	100
1 mg/L	100
	Control	1 mg/L
Bioassay 1	0	79.3
Bioassay 3	3.75	58.9
Average	1.87	69
	Bioassay 1	Bioassay 3	Average
Control	0	3.75	1.87
1 mg/L Temephos	79.3	58.9	69

## Sheet: BTI FINAL
Bti Aedes aegypti
	Mortality
Dose	Bioassay 1	Bioassay 2	Average	Sample standard deviation	Standard error
Control	0	0	0	0	0
Minimum	100	99.2	99.6	0.565685	0.0365148
Intermediate 1	99.2	100	99.6	0.565685	0.0365148
Intermediate 2	100	100	100	0	0
Maximum	100	100	100	0	0
				240
Bti Culex pipiens sl.
	Mortality
Dose	Bioassay 1	Bioassay 2	Average	Sample standard deviation	Standard error
Control	2.5	3.3	2.9	0.565685	0.0365148
Minimum	99.2	100	99.6	0.565685	0.0365148
Intermediate 1	100	100	100	0	0
Intermediate 2	100	100	100	0	0
Maximum	100	100	100	0	0
Bti Anopheles spp.
	Mortality
Dose	Bioasay 1	Bioassay 2	average	Sample standard deviation	Standard error
Control	0	0	0	0	0
Minimum	100	100	100	0	0
Intermediate 1	100	100	100	0	0
Intermediate 2	100	100	100	0	0
Maximum	100	100	100	0	0

## Sheet: WHO final
	Mortality
Dose	Bioassay 1	Bioassay 2	Bioassay 3	Average	Sample standard deviation	Standard error
Control	0	0	9	3	5.19615	0.3
1mg/L	56	51.25	73.8	60.35	11.8877	0.686337
					300
	Confidence Interval 95%
Control	2.412	3.588
Aplication	59.0048	61.6952

## Sheet: food effect
Dose	without food	With food
Control	0	0			Mortality (%)
Aplication	56	51.25		Dose	Tap water	Mineral Water	Breeding site water
				Control	1	1	1
				Aplication	57	65.7	80.2
	Temephos 0,25mg/L	Temephos 1mg/L	Bti minimum dose
Aedes aegypti	90.9	98.2	96.6
Culex pipiens sl.	79.6	92.9	100
Anopheles spp.	43.1	69.1	100
