# Supplementary material for: Susceptibility of mosquito vectors of the city of Praia, Cabo Verde, to Temephos and Bacillus thuringiensis var israelensis
Source: PLoS One. 2020 Jun 10;15(6):e0234242. doi: 10.1371/journal.pone.0234242 (PMC7286513; doi:10.1371/journal.pone.0234242)
Supplement: S2 Data — (XLSX) [file pone.0234242.s002.xlsx]

## Sheet:  Aedes Bioassays Bivariated
Insecticide	Dose	Replica	aedes surviving larvae
1	3 kg/ha	1	0
1	3 kg/ha	2	0
1	3 kg/ha	3	0
1	3 kg/ha	4	0
1	3 kg/ha	5	1
1	3 kg/ha	6	0
1	7 kg/ha	7	0
1	7 kg/ha	8	1
1	7 kg/ha	9	0
1	7 kg/ha	10	0
1	7 kg/ha	11	0
1	7 kg/ha	12	0
1	11 kg/ha	13	0
1	11 kg/ha	14	0
1	11 kg/ha	15	0
1	11 kg/ha	16	0
1	11 kg/ha	17	0
1	11 kg/ha	18	0
1	15 kg/ha	19	0
1	15 kg/ha	20	0
1	15 kg/ha	21	0
1	15 kg/ha	22	0
1	15 kg/ha	23	0
1	15 kg/ha	24	0
2	0,25 mg/L	1	1
2	0,25 mg/L	2	5
2	0,25 mg/L	3	5
2	0,25 mg/L	4	10
2	0,25 mg/L	5	0
2	0,25 mg/L	6	0
3	1 g/L	1	1
3	1 g/L	2	3
3	1 g/L	3	0
3	1 g/L	4	0
3	1 g/L	5	0
3	1 g/L	6	0
4	0 g/L	1	40
4	0 g/L	2	40
4	0 g/L	3	40
4	0 g/L	4	40
4	0 g/L	5	40
4	0 g/L	6	40
4	0 g/L	7	37
4	0 g/L	8	34
4	0 g/L	9	40
4	0 g/L	10	37
4	0 g/L	11	39
4	0 g/L	6	40

## Sheet: Culex Bioassays Bivariated
Insecticide	Dose	Replica	Culex surviving larvae
1	3 kg/ha	1	1
1	3 kg/ha	2	0
1	3 kg/ha	3	0
1	3 kg/ha	4	0
1	3 kg/ha	5	0
1	3 kg/ha	6	0
1	7 kg/ha	7	0
1	7 kg/ha	8	0
1	7 kg/ha	9	0
1	7 kg/ha	10	0
1	7 kg/ha	11	0
1	7 kg/ha	12	0
1	11 kg/ha	13	0
1	11 kg/ha	14	0
1	11 kg/ha	15	0
1	11 kg/ha	16	0
1	11 kg/ha	17	0
1	11 kg/ha	18	0
1	15 kg/ha	19	0
1	15 kg/ha	20	0
1	15 kg/ha	21	0
1	15 kg/ha	22	0
1	15 kg/ha	23	0
1	15 kg/ha	24	0
2	0,25 mg/L	1	10
2	0,25 mg/L	2	8
2	0,25 mg/L	3	4
2	0,25 mg/L	4	8
2	0,25 mg/L	5	10
2	0,25 mg/L	6	9
3	1 g/L	1	1
3	1 g/L	2	3
3	1 g/L	3	1
3	1 g/L	4	5
3	1 g/L	5	4
3	1 g/L	6	3
4	0 g/L	1	40
4	0 g/L	2	38
4	0 g/L	3	39
4	0 g/L	4	40
4	0 g/L	5	38
4	0 g/L	6	38
4	0 g/L	7	40
4	0 g/L	8	40
4	0 g/L	9	37
4	0 g/L	10	40
4	0 g/L	11	38
4	0 g/L	6	38

## Sheet:  Anophles Bioassays Bivariated
Insecticide	Dose	Replica	Anopheles surviving larvae
1	3 kg/ha	1	0
1	3 kg/ha	2	0
1	3 kg/ha	3	0
1	3 kg/ha	4	0
1	3 kg/ha	5	0
1	3 kg/ha	6	0
1	7 kg/ha	7	0
1	7 kg/ha	8	1
1	7 kg/ha	9	0
1	7 kg/ha	10	0
1	7 kg/ha	11	0
1	7 kg/ha	12	0
1	11 kg/ha	13	0
1	11 kg/ha	14	0
1	11 kg/ha	15	0
1	11 kg/ha	16	0
1	11 kg/ha	17	0
1	11 kg/ha	18	0
1	15 kg/ha	19	0
1	15 kg/ha	20	0
1	15 kg/ha	21	0
1	15 kg/ha	22	0
1	15 kg/ha	23	0
1	15 kg/ha	24	0
2	0,25 mg/L	1	22
2	0,25 mg/L	2	19
2	0,25 mg/L	3	18
3	1 g/L	1	9
3	1 g/L	2	15
3	1 g/L	3	0
3	1 g/L	4	18
3	1 g/L	5	5
3	1 g/L	6	12
4	0 g/L	1	40
4	0 g/L	2	38
4	0 g/L	3	38
4	0 g/L	4	40
4	0 g/L	5	40
4	0 g/L	6	40
4	0 g/L	7	40
4	0 g/L	8	40
4	0 g/L	9	40
4	0 g/L	10	40
4	0 g/L	11	40
4	0 g/L	12	40

## Sheet: Anopheles WHO-Bioass Bivariated
Insecticide	Dose	Replica	anopheles surviving larvae
1	1 g/L	1	0
1	1 g/L	2	8
1	1 g/L	3	1
1	1 g/L	4	20
1	1 g/L	5	10
1	1 g/L	6	6
1	1 g/L	7	9
1	1 g/L	8	6
1	1 g/L	9	4
1	1 g/L	10	3
1	1 g/L	11	6
1	1 g/L	12	4
2	0 g/L	1	24
2	0 g/L	2	25
2	0 g/L	3	24
2	0 g/L	4	25
2	0 g/L	5	20
2	0 g/L	6	20
2	0 g/L	7	20
2	0 g/L	8	20
2	0 g/L	9	20
2	0 g/L	10	20
2	0 g/L	11	20
2	0 g/L	12	20

## Sheet: Aedes Bioassays multivariated
Insecticide	Dose	Replica	Bioassay	aedes surviving larvae
1	3 kg/ha	1	1	0
1	3 kg/ha	2	1	0
1	3 kg/ha	3	1	0
1	3 kg/ha	4	2	0
1	3 kg/ha	5	2	1
1	3 kg/ha	6	2	0
1	7 kg/ha	7	1	0
1	7 kg/ha	8	1	1
1	7 kg/ha	9	1	0
1	7 kg/ha	10	2	0
1	7 kg/ha	11	2	0
1	7 kg/ha	12	2	0
1	11 kg/ha	13	1	0
1	11 kg/ha	14	1	0
1	11 kg/ha	15	1	0
1	11 kg/ha	16	2	0
1	11 kg/ha	17	2	0
1	11 kg/ha	18	2	0
1	15 kg/ha	19	1	0
1	15 kg/ha	20	1	0
1	15 kg/ha	21	1	0
1	15 kg/ha	22	2	0
1	15 kg/ha	23	2	0
1	15 kg/ha	24	2	0
2	0,25 mg/L	1	1	1
2	0,25 mg/L	2	1	5
2	0,25 mg/L	3	1	5
2	0,25 mg/L	4	2	10
2	0,25 mg/L	5	2	0
2	0,25 mg/L	6	2	0
3	1 g/L	1	1	1
3	1 g/L	2	1	3
3	1 g/L	3	1	0
3	1 g/L	4	2	0
3	1 g/L	5	2	0
3	1 g/L	6	2	0
4	0 g/L	1	1	40
4	0 g/L	2	1	40
4	0 g/L	3	1	40
4	0 g/L	4	1	40
4	0 g/L	5	1	40
4	0 g/L	6	1	40
4	0 g/L	7	2	37
4	0 g/L	8	2	34
4	0 g/L	9	2	40
4	0 g/L	10	2	37
4	0 g/L	11	2	39
4	0 g/L	6	2	40

## Sheet: Culex Bioassays multivariated
Insecticide	Dose	Replica	Bioassay	Culex surviving larvae
1	3 kg/ha	1	1	1
1	3 kg/ha	2	1	0
1	3 kg/ha	3	1	0
1	3 kg/ha	4	2	0
1	3 kg/ha	5	2	0
1	3 kg/ha	6	2	0
1	7 kg/ha	7	1	0
1	7 kg/ha	8	1	0
1	7 kg/ha	9	1	0
1	7 kg/ha	10	2	0
1	7 kg/ha	11	2	0
1	7 kg/ha	12	2	0
1	11 kg/ha	13	1	0
1	11 kg/ha	14	1	0
1	11 kg/ha	15	1	0
1	11 kg/ha	16	2	0
1	11 kg/ha	17	2	0
1	11 kg/ha	18	2	0
1	15 kg/ha	19	1	0
1	15 kg/ha	20	1	0
1	15 kg/ha	21	1	0
1	15 kg/ha	22	2	0
1	15 kg/ha	23	2	0
1	15 kg/ha	24	2	0
2	0,25 mg/L	1	1	10
2	0,25 mg/L	2	1	8
2	0,25 mg/L	3	1	4
2	0,25 mg/L	4	2	8
2	0,25 mg/L	5	2	10
2	0,25 mg/L	6	2	9
3	1 g/L	1	1	1
3	1 g/L	2	1	3
3	1 g/L	3	1	1
3	1 g/L	4	2	5
3	1 g/L	5	2	4
3	1 g/L	6	2	3
4	0 g/L	1	1	40
4	0 g/L	2	1	38
4	0 g/L	3	1	39
4	0 g/L	4	1	40
4	0 g/L	5	1	38
4	0 g/L	6	1	38
4	0 g/L	7	2	40
4	0 g/L	8	2	40
4	0 g/L	9	2	37
4	0 g/L	10	2	40
4	0 g/L	11	2	38
4	0 g/L	6	2	38

## Sheet: Anopheles Bioassays multivariat
Insecticide	Dose	Replica	Bioassay	Anopheles surviving larvae
1	3 kg/ha	1	1	0
1	3 kg/ha	2	1	0
1	3 kg/ha	3	1	0
1	3 kg/ha	4	2	0
1	3 kg/ha	5	2	0
1	3 kg/ha	6	2	0
1	7 kg/ha	7	1	0
1	7 kg/ha	8	1	1
1	7 kg/ha	9	1	0
1	7 kg/ha	10	2	0
1	7 kg/ha	11	2	0
1	7 kg/ha	12	2	0
1	11 kg/ha	13	1	0
1	11 kg/ha	14	1	0
1	11 kg/ha	15	1	0
1	11 kg/ha	16	2	0
1	11 kg/ha	17	2	0
1	11 kg/ha	18	2	0
1	15 kg/ha	19	1	0
1	15 kg/ha	20	1	0
1	15 kg/ha	21	1	0
1	15 kg/ha	22	2	0
1	15 kg/ha	23	2	0
1	15 kg/ha	24	2	0
2	0,25 mg/L	1	1	22
2	0,25 mg/L	2	1	19
2	0,25 mg/L	3	1	18
3	1 g/L	1	1	9
3	1 g/L	2	1	15
3	1 g/L	3	1	0
3	1 g/L	4	2	18
3	1 g/L	5	2	5
3	1 g/L	6	2	12
4	0 g/L	1	1	40
4	0 g/L	2	1	38
4	0 g/L	3	1	38
4	0 g/L	4	1	40
4	0 g/L	5	1	40
4	0 g/L	6	1	40
4	0 g/L	7	2	40
4	0 g/L	8	2	40
4	0 g/L	9	2	40
4	0 g/L	10	2	40
4	0 g/L	11	2	40
4	0 g/L	12	2	40

## Sheet: Anopheles OMS Bioassy Multivar
Insecticide	Dose	Replica	Bioassay	anopheles surviving larvae
1	1 g/L	1	1	0
1	1 g/L	2	1	8
1	1 g/L	3	1	1
1	1 g/L	4	1	20
1	1 g/L	5	2	10
1	1 g/L	6	2	6
1	1 g/L	7	2	9
1	1 g/L	8	2	6
1	1 g/L	9	3	4
1	1 g/L	10	3	3
1	1 g/L	11	3	6
1	1 g/L	12	3	4
2	0 g/L	1	1	24
2	0 g/L	2	1	25
2	0 g/L	3	1	24
2	0 g/L	4	1	25
2	0 g/L	5	2	20
2	0 g/L	6	2	20
2	0 g/L	7	2	20
2	0 g/L	8	2	20
2	0 g/L	9	3	20
2	0 g/L	10	3	20
2	0 g/L	11	3	20
2	0 g/L	12	3	20
